# Supplementary material for: Gut Microbiota-Derived PGF2α Fights against Radiation-Induced Lung Toxicity through the MAPK/NF-κB Pathway
Source: Antioxidants (Basel). 2021 Dec 28;11(1):65. doi: 10.3390/antiox11010065 (PMC8773112; doi:10.3390/antiox11010065)
Supplement: Supplementary file 1 [file antioxidants-11-00065-s001.zip]

Archive with 1 entries (1 files):
- antioxidants-1507344-supplementary.pdf
